# Supplementary material for: Anti-Allergic Inflammatory Effect of Agarum cribrosum and Its Phlorotannin Component, Trifuhalol A, against the Ovalbumin-Induced Allergic Asthma Model
Source: Curr Issues Mol Biol. 2023 Nov 5;45(11):8882–93. doi: 10.3390/cimb45110557 (PMC10669934; doi:10.3390/cimb45110557)
Supplement: Supplementary file 1 [file cimb-45-00557-s001.zip]

Archive with 1 entries (1 files):
- cimb-2684166-supplementary.pdf
